# Supplementary material for: Placenta-Specific Transcripts Containing Androgen Response Elements Are Altered In Silico by Male Growth Outcomes
Source: Int J Mol Sci. 2024 Jan 30;25(3):1688. doi: 10.3390/ijms25031688 (PMC10855055; doi:10.3390/ijms25031688)
Supplement: Supplementary file 1 [file ijms-25-01688-s001.zip]

Archive with 1 entries (1 files):
- ijms-2767581-supplementary.xlsx
