# Supplementary material for: Placenta-Specific Transcripts Containing Androgen Response Elements Are Altered In Silico by Male Growth Outcomes
Source: Int J Mol Sci. 2024 Jan 30;25(3):1688. doi: 10.3390/ijms25031688 (PMC10855055; doi:10.3390/ijms25031688)
Supplement: Supplementary file 1 [file ijms-25-01688-s001.zip › ijms-2767581-supplementary.xlsx]

## Sheet: Male_>30thv<10th_upregulated
Global				ARE positive				ARE negative
GS	SIZE	NES	FDR q-val	GS	SIZE	NES	FDR q-val	GS	SIZE	NES	FDR q-val
GOMF_NAD_P_H_DEHYDROGENASE_QUINONE_ACTIVITY	38	2.63	0	GOMF_NAD_P_H_DEHYDROGENASE_QUINONE_ACTIVITY	38	2.89	0	GOMF_OXIDOREDUCTASE_ACTIVITY_ACTING_ON_NAD_P_H_QUINONE_OR_SIMILAR_COMPOUND_AS_ACCEPTOR	25	2.31	0.002
WP_ELECTRON_TRANSPORT_CHAIN_OXPHOS_SYSTEM_IN_MITOCHONDRIA	86	2.6	0	WP_ELECTRON_TRANSPORT_CHAIN_OXPHOS_SYSTEM_IN_MITOCHONDRIA	86	2.59	0	GOMF_NAD_P_H_DEHYDROGENASE_QUINONE_ACTIVITY	24	2.29	0.001
GOMF_OXIDOREDUCTION_DRIVEN_ACTIVE_TRANSMEMBRANE_TRANSPORTER_ACTIVITY	56	2.55	0	GOBP_MITOCHONDRIAL_ELECTRON_TRANSPORT_NADH_TO_UBIQUINONE	42	2.59	0	GOMF_OXIDOREDUCTION_DRIVEN_ACTIVE_TRANSMEMBRANE_TRANSPORTER_ACTIVITY	34	2.17	0.004
GOCC_NADH_DEHYDROGENASE_COMPLEX	40	2.5	0	GOMF_OXIDOREDUCTASE_ACTIVITY_ACTING_ON_NAD_P_H_QUINONE_OR_SIMILAR_COMPOUND_AS_ACCEPTOR	45	2.55	0	GOBP_MITOCHONDRIAL_RESPIRATORY_CHAIN_COMPLEX_ASSEMBLY	53	2.1	0.01
REACTOME_COMPLEX_I_BIOGENESIS	50	2.5	0	GOMF_OXIDOREDUCTION_DRIVEN_ACTIVE_TRANSMEMBRANE_TRANSPORTER_ACTIVITY	56	2.51	0	GSE21670_UNTREATED_VS_TGFB_IL6_TREATED_CD4_TCELL_DN	49	2.04	0.02
WP_MITOCHONDRIAL_COMPLEX_I_ASSEMBLY_MODEL_OXPHOS_SYSTEM	49	2.46	0	GOBP_ATP_SYNTHESIS_COUPLED_ELECTRON_TRANSPORT	81	2.47	0	GOBP_MITOCHONDRIAL_ELECTRON_TRANSPORT_NADH_TO_UBIQUINONE	26	2.01	0.023
GOBP_MITOCHONDRIAL_ELECTRON_TRANSPORT_NADH_TO_UBIQUINONE	42	2.46	0	REACTOME_COMPLEX_I_BIOGENESIS	50	2.46	0
GOBP_ATP_SYNTHESIS_COUPLED_ELECTRON_TRANSPORT	81	2.45	0	GOCC_NADH_DEHYDROGENASE_COMPLEX	40	2.46	0
GOMF_OXIDOREDUCTASE_ACTIVITY_ACTING_ON_NAD_P_H_QUINONE_OR_SIMILAR_COMPOUND_AS_ACCEPTOR	45	2.39	0	WP_MITOCHONDRIAL_COMPLEX_I_ASSEMBLY_MODEL_OXPHOS_SYSTEM	49	2.45	0
GOBP_PROTON_MOTIVE_FORCE_DRIVEN_ATP_SYNTHESIS	63	2.32	0	GOBP_MITOCHONDRIAL_RESPIRATORY_CHAIN_COMPLEX_ASSEMBLY	86	2.42	0
GOBP_MITOCHONDRIAL_RESPIRATORY_CHAIN_COMPLEX_ASSEMBLY	86	2.31	0.001	REACTOME_RESPIRATORY_ELECTRON_TRANSPORT	89	2.4	0
REACTOME_RESPIRATORY_ELECTRON_TRANSPORT_ATP_SYNTHESIS_BY_CHEMIOSMOTIC_COUPLING_AND_HEAT_PRODUCTION_BY_UNCOUPLING_PROTEINS	108	2.29	0.001	GOBP_PROTON_MOTIVE_FORCE_DRIVEN_ATP_SYNTHESIS	63	2.4	0
REACTOME_RESPIRATORY_ELECTRON_TRANSPORT	89	2.26	0.001	REACTOME_RESPIRATORY_ELECTRON_TRANSPORT_ATP_SYNTHESIS_BY_CHEMIOSMOTIC_COUPLING_AND_HEAT_PRODUCTION_BY_UNCOUPLING_PROTEINS	108	2.38	0
WP_OXIDATIVE_PHOSPHORYLATION	50	2.23	0.001	WP_OXIDATIVE_PHOSPHORYLATION	50	2.22	0.002
GOBP_NADH_DEHYDROGENASE_COMPLEX_ASSEMBLY	52	2.1	0.008	GOBP_RESPIRATORY_ELECTRON_TRANSPORT_CHAIN	99	2.19	0.002
GOBP_RESPIRATORY_ELECTRON_TRANSPORT_CHAIN	99	2.09	0.009	GOCC_RESPIRASOME	78	2.12	0.005
GOCC_RESPIRASOME	78	2.04	0.014	KEGG_PROTEIN_EXPORT	24	2.08	0.009
KEGG_PROTEIN_EXPORT	24	2.02	0.017	GOBP_NADH_DEHYDROGENASE_COMPLEX_ASSEMBLY	52	2.05	0.012
GOMF_SNAP_RECEPTOR_ACTIVITY	35	2	0.018	NIKOLSKY_BREAST_CANCER_19Q13.1_AMPLICON	21	2	0.022

## Sheet: Male_>30thv<10th_downregulated
Global				ARE positive				ARE negative
GS	SIZE	NES	FDR q-val	GS	SIZE	NES	FDR q-val	GS	SIZE	NES	FDR q-val
ELVIDGE_HIF1A_AND_HIF2A_TARGETS_DN	93	-2.34	0	ELVIDGE_HIF1A_AND_HIF2A_TARGETS_DN	93	-2.31	0	LIM_MAMMARY_STEM_CELL_UP	110	-2.43	0
ELVIDGE_HIF1A_TARGETS_DN	79	-2.28	0	ELVIDGE_HYPOXIA_UP	154	-2.26	0	SWEET_LUNG_CANCER_KRAS_DN	91	-2.37	0
ELVIDGE_HYPOXIA_UP	154	-2.26	0	ELVIDGE_HIF1A_TARGETS_DN	79	-2.26	0	GSE43863_TH1_VS_TFH_MEMORY_CD4_TCELL_DN	80	-2.27	0
MANALO_HYPOXIA_UP	184	-2.25	0	MANALO_HYPOXIA_UP	184	-2.24	0	CHARAFE_BREAST_CANCER_LUMINAL_VS_MESENCHYMAL_DN	123	-2.25	0
GOCC_ACTIN_FILAMENT_BUNDLE	67	-2.24	0	GOCC_ACTIN_FILAMENT_BUNDLE	67	-2.22	0	GOBP_ENDOTHELIUM_DEVELOPMENT	32	-2.24	0
ELVIDGE_HYPOXIA_BY_DMOG_UP	121	-2.22	0	ELVIDGE_HYPOXIA_BY_DMOG_UP	121	-2.2	0	BOQUEST_STEM_CELL_DN	58	-2.23	0
OISHI_CHOLANGIOMA_STEM_CELL_LIKE_DN	227	-2.17	0	OISHI_CHOLANGIOMA_STEM_CELL_LIKE_DN	227	-2.18	0	GOBP_BLOOD_VESSEL_MORPHOGENESIS	150	-2.22	0
HALLMARK_HYPOXIA	171	-2.17	0	HALLMARK_HYPOXIA	171	-2.18	0	GOBP_VASCULATURE_DEVELOPMENT	180	-2.21	0
GOBP_ENDOTHELIUM_DEVELOPMENT	117	-2.17	0	GOCC_ACTOMYOSIN	69	-2.18	0	CHICAS_RB1_TARGETS_CONFLUENT	155	-2.2	0
GOCC_ACTOMYOSIN	69	-2.16	0	GOBP_ENDOTHELIUM_DEVELOPMENT	117	-2.15	0	GOMF_GLYCOSAMINOGLYCAN_BINDING	42	-2.2	0
LEONARD_HYPOXIA	37	-2.12	0	BRUECKNER_TARGETS_OF_MIRLET7A3_DN	65	-2.14	0	OISHI_CHOLANGIOMA_STEM_CELL_LIKE_DN	79	-2.2	0
BAELDE_DIABETIC_NEPHROPATHY_UP	69	-2.12	0	BAELDE_DIABETIC_NEPHROPATHY_UP	69	-2.13	0	ELVIDGE_HYPOXIA_UP	41	-2.19	0
SWEET_LUNG_CANCER_KRAS_DN	328	-2.12	0	GOBP_ARTERY_MORPHOGENESIS	58	-2.13	0	PLASARI_TGFB1_TARGETS_10HR_UP	41	-2.19	0
GOBP_ARTERY_MORPHOGENESIS	58	-2.11	0	LEONARD_HYPOXIA	37	-2.13	0	ELVIDGE_HIF1A_TARGETS_DN	26	-2.18	0
BERTUCCI_INVASIVE_CARCINOMA_DUCTAL_VS_LOBULAR_DN	36	-2.11	0	SWEET_LUNG_CANCER_KRAS_DN	328	-2.13	0	GOBP_ARTERY_MORPHOGENESIS	23	-2.18	0
BRUECKNER_TARGETS_OF_MIRLET7A3_DN	65	-2.11	0	HARRIS_HYPOXIA	67	-2.11	0	GOBP_CELL_CELL_JUNCTION_ORGANIZATION	53	-2.18	0
HARRIS_HYPOXIA	67	-2.11	0	LIM_MAMMARY_STEM_CELL_UP	394	-2.11	0	ELVIDGE_HIF1A_AND_HIF2A_TARGETS_DN	27	-2.16	0
LIM_MAMMARY_STEM_CELL_UP	394	-2.11	0	FARDIN_HYPOXIA_11	30	-2.1	0	GOBP_CELL_SUBSTRATE_ADHESION	91	-2.16	0
SEMENZA_HIF1_TARGETS	30	-2.11	0	CHIARADONNA_NEOPLASTIC_TRANSFORMATION_KRAS_DN	131	-2.1	0	GOBP_TUBE_MORPHOGENESIS	207	-2.16	0
FARDIN_HYPOXIA_11	30	-2.11	0	GOBP_REGULATION_OF_CELL_SHAPE	128	-2.09	0	GOBP_ARTERY_DEVELOPMENT	32	-2.16	0
CHIARADONNA_NEOPLASTIC_TRANSFORMATION_KRAS_DN	131	-2.09	0	REACTOME_CELL_EXTRACELLULAR_MATRIX_INTERACTIONS	18	-2.09	0	HALLMARK_EPITHELIAL_MESENCHYMAL_TRANSITION	50	-2.15	0
REACTOME_CELL_EXTRACELLULAR_MATRIX_INTERACTIONS	18	-2.09	0	GOCC_CAVEOLA	63	-2.09	0	GOBP_OSTEOBLAST_DIFFERENTIATION	45	-2.15	0
QI_HYPOXIA	113	-2.09	0	BERTUCCI_INVASIVE_CARCINOMA_DUCTAL_VS_LOBULAR_DN	36	-2.09	0	MEISSNER_BRAIN_HCP_WITH_H3K4ME3_AND_H3K27ME3	195	-2.14	0
VART_KSHV_INFECTION_ANGIOGENIC_MARKERS_DN	92	-2.08	0	QI_HYPOXIA	113	-2.09	0	GOBP_MESENCHYME_DEVELOPMENT	67	-2.14	0
GOBP_ARTERY_DEVELOPMENT	83	-2.08	0	GOBP_ARTERY_DEVELOPMENT	83	-2.09	0	WONG_ADULT_TISSUE_STEM_MODULE	197	-2.14	0
GOCC_CAVEOLA	63	-2.07	0	SEMENZA_HIF1_TARGETS	30	-2.09	0	GOBP_INTEGRIN_MEDIATED_SIGNALING_PATHWAY	29	-2.14	0
SWEET_KRAS_TARGETS_UP	78	-2.07	0	VART_KSHV_INFECTION_ANGIOGENIC_MARKERS_DN	92	-2.07	0	GOBP_POSITIVE_REGULATION_OF_SUBSTRATE_ADHESION_DEPENDENT_CELL_SPREADING	16	-2.12	0
HALLMARK_EPITHELIAL_MESENCHYMAL_TRANSITION	171	-2.07	0	GOBP_NEGATIVE_REGULATION_OF_OSTEOBLAST_DIFFERENTIATION	34	-2.07	0	GOBP_SPROUTING_ANGIOGENESIS	33	-2.12	0
BOQUEST_STEM_CELL_DN	195	-2.06	0	BEGUM_TARGETS_OF_PAX3_FOXO1_FUSION_DN	39	-2.07	0	HP_CUTIS_MARMORATA	26	-2.11	0
GOBP_ACTIN_FILAMENT_BUNDLE_ORGANIZATION	143	-2.06	0	BOQUEST_STEM_CELL_DN	195	-2.06	0	GOBP_MESENCHYMAL_CELL_DIFFERENTIATION	53	-2.11	0
GOBP_REGULATION_OF_CELL_SHAPE	128	-2.06	0	ROZANOV_MMP14_TARGETS_SUBSET	27	-2.06	0	GOBP_REGULATION_OF_ANATOMICAL_STRUCTURE_MORPHOGENESIS	234	-2.11	0
FOROUTAN_PRODRANK_TGFB_EMT_UP	161	-2.05	0	GOBP_ACTIN_FILAMENT_BUNDLE_ORGANIZATION	143	-2.06	0	GSE43863_DAY6_EFF_VS_DAY150_MEM_LY6C_INT_CXCR5POS_CD4_TCELL_UP	72	-2.1	0
GOBP_BLOOD_VESSEL_MORPHOGENESIS	486	-2.05	0	GOBP_BLOOD_VESSEL_MORPHOGENESIS	486	-2.05	0	SMID_BREAST_CANCER_RELAPSE_IN_BONE_DN	56	-2.1	0
BEGUM_TARGETS_OF_PAX3_FOXO1_FUSION_DN	39	-2.05	0	GOBP_REGULATION_OF_ACTIN_FILAMENT_BUNDLE_ASSEMBLY	93	-2.05	0	GOMF_SULFUR_COMPOUND_BINDING	65	-2.1	0
LIU_PROSTATE_CANCER_DN	403	-2.05	0	NABA_ECM_REGULATORS	124	-2.05	0	GOBP_LOCOMOTION	305	-2.1	0
GOCC_PLATELET_ALPHA_GRANULE_LUMEN	49	-2.05	0	LIU_PROSTATE_CANCER_DN	403	-2.05	0	FOROUTAN_PRODRANK_TGFB_EMT_UP	36	-2.1	0
GOBP_REGULATION_OF_SPROUTING_ANGIOGENESIS	32	-2.04	0	GOBP_ACTOMYOSIN_STRUCTURE_ORGANIZATION	165	-2.05	0	GOBP_REGULATION_OF_LOCOMOTION	257	-2.1	0
GOBP_POSITIVE_REGULATION_OF_CELL_JUNCTION_ASSEMBLY	70	-2.04	0	HALLMARK_EPITHELIAL_MESENCHYMAL_TRANSITION	171	-2.04	0	LIU_PROSTATE_CANCER_DN	111	-2.09	0
HP_EXERTIONAL_DYSPNEA	77	-2.04	0	SWEET_KRAS_TARGETS_UP	78	-2.04	0	WOO_LIVER_CANCER_RECURRENCE_UP	27	-2.09	0
NIKOLSKY_BREAST_CANCER_7P22_AMPLICON	32	-2.04	0	HP_EXERTIONAL_DYSPNEA	77	-2.04	0	PASINI_SUZ12_TARGETS_DN	74	-2.09	0
GOBP_REGULATION_OF_ACTIN_FILAMENT_BUNDLE_ASSEMBLY	93	-2.04	0	GOCC_PLATELET_ALPHA_GRANULE_LUMEN	49	-2.04	0	LIU_OVARIAN_CANCER_TUMORS_AND_XENOGRAFTS_XDGS_DN	441	-2.09	0
GOBP_NEGATIVE_REGULATION_OF_ACTIN_FILAMENT_BUNDLE_ASSEMBLY	27	-2.04	0	GOBP_HEART_MORPHOGENESIS	191	-2.04	0	GOBP_AMEBOIDAL_TYPE_CELL_MIGRATION	120	-2.09	0
GSE43863_TH1_VS_TFH_MEMORY_CD4_TCELL_DN	174	-2.03	0	GOBP_POSITIVE_REGULATION_OF_CELL_JUNCTION_ASSEMBLY	70	-2.04	0	GOBP_POSITIVE_REGULATION_OF_LOCOMOTION	150	-2.09	0
PASINI_SUZ12_TARGETS_DN	283	-2.03	0	LIM_MAMMARY_LUMINAL_MATURE_DN	83	-2.04	0	GSE6259_CD4_TCELL_VS_CD8_TCELL_UP	54	-2.09	0
GOBP_STRESS_FIBER_ASSEMBLY	100	-2.03	0	DAUER_STAT3_TARGETS_UP	41	-2.04	0	CAMPS_COLON_CANCER_COPY_NUMBER_UP	29	-2.08	0
GOBP_ACTOMYOSIN_STRUCTURE_ORGANIZATION	165	-2.03	0	WINTER_HYPOXIA_METAGENE	207	-2.04	0	LINDGREN_BLADDER_CANCER_CLUSTER_2B	113	-2.08	0
NABA_ECM_REGULATORS	124	-2.03	0	FOROUTAN_PRODRANK_TGFB_EMT_UP	161	-2.04	0	GOBP_REGULATION_OF_OSTEOBLAST_DIFFERENTIATION	25	-2.08	0
GOBP_VASCULATURE_DEVELOPMENT	576	-2.02	0	NIKOLSKY_BREAST_CANCER_7P22_AMPLICON	32	-2.04	0	GOCC_CELL_SUBSTRATE_JUNCTION	155	-2.08	0
LIEN_BREAST_CARCINOMA_METAPLASTIC	24	-2.02	0	GOBP_PROTEIN_HYDROXYLATION	24	-2.04	0	VART_KSHV_INFECTION_ANGIOGENIC_MARKERS_DN	30	-2.08	0
ROZANOV_MMP14_TARGETS_SUBSET	27	-2.02	0	FOROUTAN_INTEGRATED_TGFB_EMT_UP	100	-2.04	0	GSE28726_NAIVE_CD4_TCELL_VS_NAIVE_NKTCELL_DN	63	-2.08	0
GOBP_SPROUTING_ANGIOGENESIS	106	-2.02	0	GOBP_VASCULATURE_DEVELOPMENT	576	-2.03	0	GOBP_REGULATION_OF_SUBSTRATE_ADHESION_DEPENDENT_CELL_SPREADING	19	-2.08	0
GOBP_ENDOTHELIAL_CELL_DEVELOPMENT	64	-2.02	0	MCGARVEY_SILENCED_BY_METHYLATION_IN_COLON_CANCER	23	-2.03	0	WEST_ADRENOCORTICAL_TUMOR_DN	171	-2.08	0
LIM_MAMMARY_LUMINAL_MATURE_DN	83	-2.02	0	ZHENG_GLIOBLASTOMA_PLASTICITY_DN	46	-2.03	0	GOBP_SMOOTH_MUSCLE_CELL_DIFFERENTIATION	17	-2.07	0
BERENJENO_ROCK_SIGNALING_NOT_VIA_RHOA_DN	47	-2.02	0	GOBP_NEGATIVE_REGULATION_OF_ACTIN_FILAMENT_BUNDLE_ASSEMBLY	27	-2.03	0	REACTOME_DISEASES_ASSOCIATED_WITH_O_GLYCOSYLATION_OF_PROTEINS	24	-2.07	0
GOBP_NEGATIVE_REGULATION_OF_OSTEOBLAST_DIFFERENTIATION	34	-2.02	0	PASINI_SUZ12_TARGETS_DN	283	-2.02	0	GOCC_COLLAGEN_CONTAINING_EXTRACELLULAR_MATRIX	92	-2.07	0
GOCC_CORTICAL_CYTOSKELETON	86	-2.02	0	GOBP_REGULATION_OF_SPROUTING_ANGIOGENESIS	32	-2.02	0	GOCC_CELL_CELL_JUNCTION	132	-2.07	0
WINTER_HYPOXIA_METAGENE	207	-2.02	0	GOCC_CORTICAL_CYTOSKELETON	86	-2.02	0	GOCC_ADHERENS_JUNCTION	53	-2.07	0
GOBP_HEART_MORPHOGENESIS	191	-2.02	0	GALINDO_IMMUNE_RESPONSE_TO_ENTEROTOXIN	64	-2.02	0	GOTZMANN_EPITHELIAL_TO_MESENCHYMAL_TRANSITION_UP	17	-2.07	0
GOBP_OUTFLOW_TRACT_MORPHOGENESIS	67	-2.02	0	GOBP_SPROUTING_ANGIOGENESIS	106	-2.02	0	GSE25677_MPL_VS_R848_STIM_BCELL_DN	50	-2.06	0
WANG_ESOPHAGUS_CANCER_VS_NORMAL_UP	103	-2.01	0	HAMAI_APOPTOSIS_VIA_TRAIL_DN	135	-2.02	0	GOCC_BASEMENT_MEMBRANE	20	-2.06	0
GOBP_VASCULOGENESIS	69	-2.01	0	GOBP_HEART_TRABECULA_MORPHOGENESIS	24	-2.02	0	GOBP_BRANCHING_MORPHOGENESIS_OF_AN_EPITHELIAL_TUBE	36	-2.06	0
GOBP_ATRIOVENTRICULAR_VALVE_DEVELOPMENT	25	-2.01	0	GSE43863_TH1_VS_TFH_MEMORY_CD4_TCELL_DN	174	-2.01	0	GOBP_REGULATION_OF_CELL_SUBSTRATE_ADHESION	54	-2.06	0
DAUER_STAT3_TARGETS_UP	41	-2.01	0	GOBP_ATRIOVENTRICULAR_VALVE_DEVELOPMENT	25	-2.01	0	GOCC_EXTERNAL_ENCAPSULATING_STRUCTURE	109	-2.06	0
MCGARVEY_SILENCED_BY_METHYLATION_IN_COLON_CANCER	23	-2.01	0	GOBP_VASCULOGENESIS	69	-2.01	0	GOBP_POSITIVE_REGULATION_OF_CELL_DIFFERENTIATION	209	-2.06	0
GOBP_HEART_TRABECULA_MORPHOGENESIS	24	-2.01	0	GOBP_AORTA_DEVELOPMENT	49	-2.01	0	KRIEG_HYPOXIA_NOT_VIA_KDM3A	243	-2.05	0
GOBP_REGULATION_OF_VASCULATURE_DEVELOPMENT	225	-2.01	0	GOBP_STRESS_FIBER_ASSEMBLY	100	-2.01	0	SENESE_HDAC1_TARGETS_DN	83	-2.05	0
SASAI_RESISTANCE_TO_NEOPLASTIC_TRANSFROMATION	47	-2.01	0	GOBP_ENDOTHELIAL_CELL_DEVELOPMENT	64	-2.01	0	GOBP_REGULATION_OF_ANATOMICAL_STRUCTURE_SIZE	130	-2.05	0
GSE28726_NAIVE_CD4_TCELL_VS_NAIVE_NKTCELL_DN	151	-2.01	0	MENSE_HYPOXIA_UP	88	-2.01	0	GOBP_CELL_MOTILITY	400	-2.05	0
GOCC_PLATELET_ALPHA_GRANULE	68	-2.01	0	ZHAN_MULTIPLE_MYELOMA_MF_UP	36	-2.01	0	GOBP_POSITIVE_REGULATION_OF_CELL_SUBSTRATE_ADHESION	34	-2.05	0
GOBP_PROTEIN_HYDROXYLATION	24	-2.01	0	LIEN_BREAST_CARCINOMA_METAPLASTIC	24	-2.01	0	GSE36476_CTRL_VS_TSST_ACT_72H_MEMORY_CD4_TCELL_YOUNG_UP	56	-2.05	0
HAMAI_APOPTOSIS_VIA_TRAIL_DN	135	-2.01	0	WANG_ESOPHAGUS_CANCER_VS_NORMAL_UP	103	-2.01	0	GOBP_EPITHELIAL_TUBE_MORPHOGENESIS	88	-2.05	0
GALINDO_IMMUNE_RESPONSE_TO_ENTEROTOXIN	64	-2.01	0	GOCC_PLATELET_ALPHA_GRANULE	68	-2	0	GOBP_ANATOMICAL_STRUCTURE_FORMATION_INVOLVED_IN_MORPHOGENESIS	282	-2.05	0
CROONQUIST_STROMAL_STIMULATION_UP	46	-2	0	BERTUCCI_MEDULLARY_VS_DUCTAL_BREAST_CANCER_DN	152	-2	0	GSE7509_UNSTIM_VS_FCGRIIB_STIM_DC_UP	71	-2.05	0
CHIARADONNA_NEOPLASTIC_TRANSFORMATION_CDC25_DN	138	-2	0	AMIT_EGF_RESPONSE_480_HELA	149	-2	0	FOROUTAN_TGFB_EMT_UP	38	-2.05	0
GOBP_REGULATION_OF_EPITHELIAL_CELL_APOPTOTIC_PROCESS	73	-2	0	GOBP_OUTFLOW_TRACT_MORPHOGENESIS	67	-2	0	REACTOME_SIGNALING_BY_NTRKS	39	-2.04	0
GOBP_REGULATION_OF_ACTOMYOSIN_STRUCTURE_ORGANIZATION	89	-2	0	GOBP_REGULATION_OF_EPITHELIAL_CELL_APOPTOTIC_PROCESS	73	-2	0	GOBP_HEART_MORPHOGENESIS	56	-2.04	0
PID_HIF1_TFPATHWAY	58	-2	0	GOBP_REGULATION_OF_VASCULATURE_DEVELOPMENT	225	-2	0	WP_INSULIN_SIGNALING	46	-2.04	0
GOBP_ESTABLISHMENT_OF_ENDOTHELIAL_BARRIER	50	-2	0	GOBP_REGULATION_OF_OSTEOBLAST_DIFFERENTIATION	98	-2	0	GOBP_REGULATION_OF_NEURON_PROJECTION_DEVELOPMENT	98	-2.04	0
GOBP_POSITIVE_REGULATION_OF_VASCULATURE_DEVELOPMENT	127	-2	0	GSE21360_SECONDARY_VS_QUATERNARY_MEMORY_CD8_TCELL_DN	136	-2	0	GSE28726_NAIVE_VS_ACTIVATED_CD4_TCELL_UP	81	-2.04	0
BERTUCCI_MEDULLARY_VS_DUCTAL_BREAST_CANCER_DN	152	-2	0	SCHOEN_NFKB_SIGNALING	28	-2	0	HP_ABNORMAL_MENINGEAL_MORPHOLOGY	43	-2.04	0
SCHOEN_NFKB_SIGNALING	28	-2	0	HOLLERN_EMT_BREAST_TUMOR_UP	121	-2	0	GOMF_HEPARIN_BINDING	32	-2.04	0
ZHU_CMV_24_HR_DN	74	-2	0	GOBP_ESTABLISHMENT_OF_ENDOTHELIAL_BARRIER	50	-2	0	RICKMAN_METASTASIS_DN	96	-2.04	0
GOBP_REGULATION_OF_OSTEOBLAST_DIFFERENTIATION	98	-2	0					REACTOME_EXTRACELLULAR_MATRIX_ORGANIZATION	75	-2.04	0
MENSE_HYPOXIA_UP	88	-2	0					MIKKELSEN_MCV6_HCP_WITH_H3K27ME3	48	-2.03	0
								GOBP_EXTERNAL_ENCAPSULATING_STRUCTURE_ORGANIZATION	73	-2.03	0
								GOBP_UROGENITAL_SYSTEM_DEVELOPMENT	75	-2.03	0
								GOMF_ACTIN_BINDING	108	-2.03	0
								WP_FOCAL_ADHESION	38	-2.03	0
								GOBP_POSITIVE_REGULATION_OF_MAPK_CASCADE	93	-2.03	0
								GSE7460_CTRL_VS_TGFB_TREATED_ACT_FOXP3_HET_TCONV_DN	68	-2.03	0
								ZHU_CMV_ALL_DN	36	-2.03	0
								HALLMARK_MYOGENESIS	45	-2.03	0
								RODWELL_AGING_KIDNEY_UP	181	-2.03	0
								BENPORATH_SUZ12_TARGETS	155	-2.03	0
								GOBP_TUBE_DEVELOPMENT	255	-2.02	0.001
								GSE26488_CTRL_VS_PEPTIDE_INJECTION_OT2_THYMOCYTE_DN	52	-2.02	0.001
								GSE23114_PERITONEAL_CAVITY_B1A_BCELL_VS_SPLEEN_BCELL_IN_SLE2C1_MOUSE_UP	68	-2.02	0.001
								GOCC_ACTOMYOSIN	22	-2.02	0.001
								HP_ELEVATED_PULMONARY_ARTERY_PRESSURE	43	-2.02	0.001
								GOBP_CELL_ADHESION	340	-2.02	0.001
								GSE36078_UNTREATED_VS_AD5_INF_MOUSE_LUNG_DC_UP	42	-2.02	0.001
								HP_HEMIPLEGIA_HEMIPARESIS	68	-2.02	0.001
								GOBP_ENDOTHELIAL_CELL_DEVELOPMENT	20	-2.02	0.001
								GOBP_POSITIVE_REGULATION_OF_CELL_DEVELOPMENT	82	-2.01	0.001
								HP_ABNORMALITY_OF_BLOOD_CIRCULATION	112	-2.01	0.001
								GOBP_EPITHELIUM_DEVELOPMENT	256	-2.01	0.001
								GOBP_ACTIN_FILAMENT_BASED_PROCESS	199	-2.01	0.001
								GOBP_REGULATION_OF_ACTIN_FILAMENT_BASED_PROCESS	100	-2.01	0.001
								HP_CEREBRAL_HEMORRHAGE	16	-2.01	0.001
								GOMF_EXTRACELLULAR_MATRIX_STRUCTURAL_CONSTITUENT	26	-2.01	0.001
								REACTOME_RAC1_GTPASE_CYCLE	40	-2.01	0.001
								WP_OSTEOBLAST_DIFFERENTIATION_AND_RELATED_DISEASES	20	-2.01	0.001
								FOROUTAN_INTEGRATED_TGFB_EMT_UP	22	-2.01	0.001
								YAMAZAKI_TCEB3_TARGETS_UP	49	-2.01	0.001
								REACTOME_RAC3_GTPASE_CYCLE	23	-2.01	0.001
								GOBP_CELL_JUNCTION_ORGANIZATION	156	-2.01	0.001
								FOSTER_TOLERANT_MACROPHAGE_DN	104	-2.01	0.001
								GOBP_TISSUE_MIGRATION	80	-2.01	0.001
								GOBP_CELL_CELL_JUNCTION_ASSEMBLY	40	-2	0.001
								REACTOME_CDC42_GTPASE_CYCLE	40	-2	0.001
								HALLMARK_APICAL_JUNCTION	49	-2	0.001
								GOMF_GROWTH_FACTOR_BINDING	31	-2	0.001
								GSE29618_PRE_VS_DAY7_FLU_VACCINE_PDC_UP	51	-2	0.001
								GOBP_OSSIFICATION	84	-2	0.001
								GSE2405_HEAT_KILLED_LYSATE_VS_LIVE_A_PHAGOCYTOPHILUM_STIM_NEUTROPHIL_24H_UP	55	-2	0.001
								GOBP_POSITIVE_REGULATION_OF_CELL_PROJECTION_ORGANIZATION	92	-2	0.001
								GOBP_VASCULOGENESIS	21	-2	0.001
								GOCC_RUFFLE_MEMBRANE	24	-2	0.001
								HP_INGUINAL_HERNIA	89	-2	0.001
								WP_EPITHELIAL_TO_MESENCHYMAL_TRANSITION_IN_COLORECTAL_CANCER	46	-2	0.001
								GOBP_RESPONSE_TO_WOUNDING	132	-2	0.001
								REACTOME_PLATELET_ACTIVATION_SIGNALING_AND_AGGREGATION	63	-2	0.001
								BERTUCCI_MEDULLARY_VS_DUCTAL_BREAST_CANCER_DN	45	-2	0.001

## Sheet: Male_>30thv10-30_upreulgated
Global				ARE positive				ARE negative
GS	SIZE	NES	FDR q-val	GS	SIZE	NES	FDR q-val	GS	SIZE	NES	FDR q-val
GOMF_OLFACTORY_RECEPTOR_ACTIVITY	50	2.37	0.026	GOMF_OLFACTORY_RECEPTOR_ACTIVITY	50	2.41	0.014	N/A	N/A	N/A	N/A
GINESTIER_BREAST_CANCER_ZNF217_AMPLIFIED_DN	322	2.34	0.019	GINESTIER_BREAST_CANCER_ZNF217_AMPLIFIED_DN	322	2.32	0.025
GOMF_PROTEIN_LYSINE_DEACETYLASE_ACTIVITY	23	2.21	0.063	GOMF_HORMONE_ACTIVITY	54	2.17	0.049
GOBP_PROTEIN_LOCALIZATION_TO_PHAGOPHORE_ASSEMBLY_SITE	17	2.21	0.049	GOMF_PROTEIN_LYSINE_DEACETYLASE_ACTIVITY	23	2.17	0.042
GOMF_HORMONE_ACTIVITY	54	2.19	0.049	NIKOLSKY_BREAST_CANCER_1Q21_AMPLICON	35	2.16	0.041
GOBP_COPII_COATED_VESICLE_CARGO_LOADING	15	2.18	0.045	HP_3_METHYLGLUTACONIC_ACIDURIA	19	2.15	0.042
REACTOME_SYNTHESIS_SECRETION_AND_DEACYLATION_OF_GHRELIN	16	2.16	0.049
NIKOLSKY_BREAST_CANCER_1Q21_AMPLICON	35	2.15	0.046
HP_3_METHYLGLUTACONIC_ACIDURIA	19	2.13	0.048

## Sheet: Male_>30thv10-30_downregulated
Global				ARE positive				ARE negative
GS	SIZE	NES	FDR q-val	GS	SIZE	NES	FDR q-val	GS	SIZE	NES	FDR q-val
N/A	N/A	N/A	N/A	N/A	N/A	N/A	N/A	LIU_OVARIAN_CANCER_TUMORS_AND_XENOGRAFTS_XDGS_DN	554	-3.29	0
								HECKER_IFNB1_TARGETS	40	-2.98	0
								WALLACE_PROSTATE_CANCER_RACE_UP	113	-2.94	0
								SANA_RESPONSE_TO_IFNG_UP	39	-2.91	0
								XIE_ST_HSC_S1PR3_OE_UP	56	-2.91	0
								SWEET_LUNG_CANCER_KRAS_DN	107	-2.91	0
								LIM_MAMMARY_STEM_CELL_UP	122	-2.91	0
								LINDGREN_BLADDER_CANCER_CLUSTER_2B	123	-2.88	0
								GSE10325_CD4_TCELL_VS_LUPUS_CD4_TCELL_DN	74	-2.88	0
								SCHUETZ_BREAST_CANCER_DUCTAL_INVASIVE_UP	100	-2.87	0
								BROWNE_INTERFERON_RESPONSIVE_GENES	35	-2.85	0
								PICCALUGA_ANGIOIMMUNOBLASTIC_LYMPHOMA_UP	70	-2.83	0
								GAUCHER_PBMC_YF_VAX_STAMARIL_UNKNOWN_AGE_10DY_UP	85	-2.82	0
								CHARAFE_BREAST_CANCER_LUMINAL_VS_MESENCHYMAL_DN	130	-2.82	0
								GAUCHER_PBMC_YF_VAX_STAMARIL_UNKNOWN_AGE_7DY_UP	129	-2.81	0
								MCLACHLAN_DENTAL_CARIES_UP	104	-2.81	0
								GSE13485_CTRL_VS_DAY7_YF17D_VACCINE_PBMC_DN	86	-2.81	0
								GSE13485_DAY3_VS_DAY7_YF17D_VACCINE_PBMC_DN	74	-2.81	0
								HOWARD_PBMC_INACT_MONOV_INFLUENZA_A_INDONESIA_05_2005_H5N1_AGE_19_39YO_AS03_ADJUVANT_VS_BUFFER_1DY_UP	153	-2.78	0
								LIU_PROSTATE_CANCER_DN	127	-2.77	0
								GSE37533_PPARG2_FOXP3_VS_FOXP3_TRANSDUCED_CD4_TCELL_DN	90	-2.77	0
								IGLESIAS_E2F_TARGETS_UP	44	-2.76	0
								GSE42021_TREG_VS_TCONV_PLN_UP	86	-2.75	0
								ICHIBA_GRAFT_VERSUS_HOST_DISEASE_D7_UP	56	-2.74	0
								HOWARD_DENDRITIC_CELL_INACT_MONOV_INFLUENZA_A_INDONESIA_05_2005_H5N1_AGE_18_49YO_1DY_UP	65	-2.73	0
								GOBP_T_CELL_MEDIATED_IMMUNITY	41	-2.72	0
								CHICAS_RB1_TARGETS_CONFLUENT	176	-2.72	0
								GSE37533_PPARG1_FOXP3_VS_FOXP3_TRANSDUCED_CD4_TCELL_DN	83	-2.71	0
								SMID_BREAST_CANCER_NORMAL_LIKE_UP	149	-2.71	0
								GSE29618_MONOCYTE_VS_PDC_UP	59	-2.7	0
								QUEREC_PBMC_YF_17D_VACCINE_AGE_18_45YO_3DY_UP	23	-2.69	0
								MATSUMIYA_PBMC_MODIFIED_VACCINIA_ANKARA_VACCINE_AGE_18_55YO_2DY_UP	34	-2.68	0
								ERWIN_COHEN_BLOOD_TC_83_AGE_23_48YO_VACCINATED_VS_CONTROL_2DY_UP	50	-2.68	0
								TAKEDA_TARGETS_OF_NUP98_HOXA9_FUSION_3D_UP	62	-2.68	0
								GSE41978_ID2_KO_VS_BIM_KO_KLRG1_LOW_EFFECTOR_CD8_TCELL_UP	83	-2.67	0
								BLANCO_MELO_HUMAN_PARAINFLUENZA_VIRUS_3_INFECTION_A594_CELLS_UP	73	-2.66	0
								BLANCO_MELO_COVID19_SARS_COV_2_INFECTION_CALU3_CELLS_UP	104	-2.66	0
								TAKEDA_TARGETS_OF_NUP98_HOXA9_FUSION_10D_UP	59	-2.65	0
								FRANCO_BLOOD_SANOFI_PASTEUR_SA_INACTIVATED_INFLUENZA_VACCINE_CORRELATED_WITH_ANTIBODY_RESPONSE_AGE_18_40YO_1DY_POSITIVE	59	-2.64	0
								LEE_LIVER_CANCER_MYC_E2F1_UP	25	-2.64	0
								GOCC_ACTIN_FILAMENT_BUNDLE	25	-2.64	0
								GSE21546_WT_VS_SAP1A_KO_DP_THYMOCYTES_UP	81	-2.63	0
								GOCC_ACTOMYOSIN	25	-2.63	0
								QUEREC_PBMC_YF_17D_VACCINE_AGE_18_45YO_7DY_UP	23	-2.63	0
								GSE37533_PPARG1_FOXP3_VS_PPARG2_FOXP3_TRANSDUCED_CD4_TCELL_PIOGLITAZONE_TREATED_DN	83	-2.61	0
								GSE37533_PPARG1_FOXP3_VS_FOXP3_TRANSDUCED_CD4_TCELL_PIOGLITAZONE_TREATED_UP	77	-2.61	0
								ERWIN_COHEN_BLOOD_VACCINE_TC_83_AGE_23_48YO_VACCINATED_VS_CONTROL_7DY_UP	29	-2.61	0
								KEGG_VIRAL_MYOCARDITIS	23	-2.6	0
								REACTOME_INTERFERON_ALPHA_BETA_SIGNALING	28	-2.6	0
								GOBP_POSITIVE_REGULATION_OF_T_CELL_MEDIATED_IMMUNITY	20	-2.59	0
								GAURNIER_PSMD4_TARGETS	31	-2.59	0
								GAUCHER_PBMC_YF_VAX_STAMARIL_UNKNOWN_AGE_3DY_UP	100	-2.59	0
								WIELAND_UP_BY_HBV_INFECTION	52	-2.59	0
								SANA_TNF_SIGNALING_UP	29	-2.59	0
								KRASNOSELSKAYA_ILF3_TARGETS_UP	21	-2.58	0
								SCHERER_PBMC_APSV_WETVAX_AGE_18_40YO_JOINT_TO_VACCINIA_AND_YELLOW_FEVER_UP	27	-2.57	0
								HALLMARK_INTERFERON_GAMMA_RESPONSE	82	-2.57	0
								GSE40685_TREG_VS_FOXP3_KO_TREG_PRECURSOR_UP	76	-2.55	0
								KEGG_RIBOSOME	54	-2.54	0
								WP_ALLOGRAFT_REJECTION	36	-2.53	0
								BOQUEST_STEM_CELL_DN	63	-2.53	0
								GOBP_REGULATION_OF_T_CELL_MEDIATED_IMMUNITY	34	-2.52	0
								SOBOLEV_PBMC_PANDEMRIX_AGE_18_64YO_7DY_DN	20	-2.52	0
								GSE7509_UNSTIM_VS_FCGRIIB_STIM_DC_DN	62	-2.52	0
								GOCC_MHC_PROTEIN_COMPLEX	16	-2.52	0
								KIM_GLIS2_TARGETS_UP	35	-2.52	0
								SCHERER_PBMC_YF_VAX_AGE_18_40YO_JOINT_TO_VACCINIA_AND_YELLOW_FEVER_UP	27	-2.52	0
								PETROVA_ENDOTHELIUM_LYMPHATIC_VS_BLOOD_UP	33	-2.5	0
								GSE13485_PRE_VS_POST_YF17D_VACCINATION_PBMC_DN	85	-2.5	0
								GSE42021_TREG_PLN_VS_TREG_PRECURSORS_THYMUS_DN	87	-2.49	0
								KEGG_GRAFT_VERSUS_HOST_DISEASE	18	-2.48	0
								HOEK_NEUTROPHIL_2011_2012_TIV_ADULT_7DY_DN	17	-2.48	0
								ZAK_PBMC_MRKAD5_HIV_1_GAG_POL_NEF_AGE_20_50YO_3DY_UP	58	-2.48	0
								FOROUTAN_PRODRANK_TGFB_EMT_UP	40	-2.47	0
								GSE29618_MONOCYTE_VS_MDC_UP	73	-2.47	0
								GSE13485_DAY1_VS_DAY7_YF17D_VACCINE_PBMC_DN	93	-2.46	0
								GSE34205_HEALTHY_VS_FLU_INF_INFANT_PBMC_DN	77	-2.46	0
								OISHI_CHOLANGIOMA_STEM_CELL_LIKE_DN	90	-2.46	0
								GOCC_CYTOSOLIC_RIBOSOME	64	-2.46	0
								VERHAAK_AML_WITH_NPM1_MUTATED_UP	69	-2.45	0
								GSE18791_UNSTIM_VS_NEWCATSLE_VIRUS_DC_6H_DN	81	-2.45	0
								GSE19888_ADENOSINE_A3R_INH_VS_ACT_WITH_INHIBITOR_PRETREATMENT_IN_MAST_CELL_UP	75	-2.45	0
								WUNDER_INFLAMMATORY_RESPONSE_AND_CHOLESTEROL_UP	27	-2.45	0
								RODWELL_AGING_KIDNEY_UP	209	-2.44	0
								KAECH_NAIVE_VS_DAY15_EFF_CD8_TCELL_DN	70	-2.44	0
								JAATINEN_HEMATOPOIETIC_STEM_CELL_DN	59	-2.44	0
								SCHERER_PBMC_APSV_WETVAX_AGE_18_32YO_5_TO_7DY_UP	124	-2.43	0
								MEISSNER_BRAIN_HCP_WITH_H3K4ME3_AND_H3K27ME3	237	-2.43	0
								CARRILLOREIXACH_MRS3_VS_LOWER_RISK_HEPATOBLASTOMA_DN	53	-2.43	0
								GOCC_COLLAGEN_CONTAINING_EXTRACELLULAR_MATRIX	118	-2.43	0
								HP_VASCULITIS	22	-2.43	0
								MIKKELSEN_MEF_LCP_WITH_H3K4ME3	53	-2.43	0
								GSE42724_NAIVE_BCELL_VS_PLASMABLAST_UP	94	-2.42	0
								FOROUTAN_TGFB_EMT_UP	42	-2.42	0
								KEGG_TYPE_I_DIABETES_MELLITUS	19	-2.42	0
								PASINI_SUZ12_TARGETS_DN	81	-2.41	0
								HALLMARK_ALLOGRAFT_REJECTION	73	-2.41	0
								GSE11864_CSF1_PAM3CYS_VS_CSF1_IFNG_PAM3CYS_IN_MAC_DN	72	-2.41	0
								GSE29618_PDC_VS_MDC_DN	61	-2.4	0
								KEGG_AUTOIMMUNE_THYROID_DISEASE	17	-2.4	0
								DURAND_STROMA_S_UP	76	-2.4	0
								HALLMARK_INTERFERON_ALPHA_RESPONSE	50	-2.4	0
								GSE42021_CD24HI_VS_CD24INT_TREG_THYMUS_DN	97	-2.4	0
								BAELDE_DIABETIC_NEPHROPATHY_DN	118	-2.39	0
								REACTOME_EUKARYOTIC_TRANSLATION_ELONGATION	58	-2.39	0
								LINDGREN_BLADDER_CANCER_HIGH_RECURRENCE	20	-2.39	0
								GSE42021_TREG_PLN_VS_CD24INT_TREG_THYMUS_DN	99	-2.39	0
								LENAOUR_DENDRITIC_CELL_MATURATION_UP	37	-2.39	0
								POOLA_INVASIVE_BREAST_CANCER_UP	92	-2.38	0
								GSE24634_TREG_VS_TCONV_POST_DAY10_IL4_CONVERSION_DN	71	-2.38	0
								GSE22886_CTRL_VS_LPS_24H_DC_DN	87	-2.37	0
								HP_SYSTEMIC_LUPUS_ERYTHEMATOSUS	15	-2.37	0
								GSE26030_TH1_VS_TH17_DAY5_POST_POLARIZATION_UP	91	-2.37	0
								GSE34156_NOD2_LIGAND_VS_TLR1_TLR2_LIGAND_6H_TREATED_MONOCYTE_UP	81	-2.37	0
								KEGG_ALLOGRAFT_REJECTION	17	-2.37	0
								ZHU_CMV_8_HR_UP	16	-2.37	0
								BOQUEST_STEM_CELL_UP	63	-2.37	0
								HOWARD_NEUTROPHIL_INACT_MONOV_INFLUENZA_A_INDONESIA_05_2005_H5N1_AGE_18_49YO_3DY_UP	55	-2.37	0
								GSE21360_NAIVE_VS_QUATERNARY_MEMORY_CD8_TCELL_DN	78	-2.36	0
								GSE42021_CD24INT_VS_CD24LOW_TCONV_THYMUS_DN	65	-2.36	0
								GSE42021_CD24HI_VS_CD24LOW_TREG_THYMUS_DN	65	-2.36	0
								GSE19888_ADENOSINE_A3R_INH_PRETREAT_AND_ACT_BY_A3R_VS_TCELL_MEMBRANES_ACT_MAST_CELL_UP	83	-2.36	0
								REACTOME_RESPONSE_OF_EIF2AK4_GCN2_TO_AMINO_ACID_DEFICIENCY	64	-2.36	0
								HOWARD_T_CELL_INACT_MONOV_INFLUENZA_A_INDONESIA_05_2005_H5N1_AGE_18_49YO_1DY_UP	25	-2.36	0
								GSE18791_UNSTIM_VS_NEWCATSLE_VIRUS_DC_10H_DN	77	-2.35	0
								SENGUPTA_NASOPHARYNGEAL_CARCINOMA_UP	104	-2.35	0
								DEMAGALHAES_AGING_UP	20	-2.35	0
								HALLMARK_EPITHELIAL_MESENCHYMAL_TRANSITION	53	-2.35	0
								LIU_VAV3_PROSTATE_CARCINOGENESIS_UP	33	-2.35	0
								BLANCO_MELO_BRONCHIAL_EPITHELIAL_CELLS_INFLUENZA_A_DEL_NS1_INFECTION_UP	244	-2.35	0
								ICHIBA_GRAFT_VERSUS_HOST_DISEASE_35D_UP	56	-2.35	0
								GSE7852_LN_VS_FAT_TCONV_DN	70	-2.35	0
								GSE6269_FLU_VS_STREP_PNEUMO_INF_PBMC_UP	79	-2.35	0
								WP_CYTOPLASMIC_RIBOSOMAL_PROTEINS	55	-2.35	0
								HP_CUTIS_MARMORATA	27	-2.35	0
								WONG_ADULT_TISSUE_STEM_MODULE	223	-2.34	0
								GSE13484_UNSTIM_VS_YF17D_VACCINE_STIM_PBMC_DN	71	-2.34	0
								QI_PLASMACYTOMA_UP	90	-2.34	0
								BECKER_TAMOXIFEN_RESISTANCE_UP	24	-2.34	0
								NAKAYAMA_SOFT_TISSUE_TUMORS_PCA2_DN	27	-2.34	0
								GSE7218_UNSTIM_VS_ANTIGEN_STIM_THROUGH_IGG_BCELL_DN	50	-2.34	0
								GOBP_T_CELL_MEDIATED_CYTOTOXICITY	20	-2.34	0
								GSE37534_UNTREATED_VS_PIOGLITAZONE_TREATED_CD4_TCELL_PPARG1_AND_FOXP3_TRASDUCED_DN	91	-2.33	0
								BLANCO_MELO_RESPIRATORY_SYNCYTIAL_VIRUS_INFECTION_A594_CELLS_UP	85	-2.33	0
								ROY_WOUND_BLOOD_VESSEL_UP	16	-2.33	0
								GSE13547_CTRL_VS_ANTI_IGM_STIM_BCELL_12H_UP	76	-2.33	0
								GARCIA_PINERES_PBMC_HPV_16_L1_VLP_AGE_18_25YO_STIMULATED_VS_UNSTIMULATED_0DY_VACCINATION_INDEPENDENT_UP	109	-2.33	0
								GOBP_T_CELL_ACTIVATION_INVOLVED_IN_IMMUNE_RESPONSE	34	-2.33	0
								LEE_LIVER_CANCER_E2F1_UP	22	-2.33	0
								LI_PBMC_MENACTRA_AGE_18_45YO_CORRELATED_WITH_ANTI_POLYSACCHARIDE_ANTIBODY_3DY_POSITIVE	18	-2.33	0
								CHEN_LVAD_SUPPORT_OF_FAILING_HEART_UP	33	-2.32	0
								GSE42021_CD24HI_VS_CD24LOW_TCONV_THYMUS_DN	80	-2.32	0
								GSE1432_CTRL_VS_IFNG_24H_MICROGLIA_DN	90	-2.32	0
								GSE7548_NAIVE_VS_DAY7_PCC_IMMUNIZATION_CD4_TCELL_DN	77	-2.32	0
								GSE42021_TREG_PLN_VS_CD24LO_TREG_THYMUS_DN	84	-2.32	0
								GOBP_RESPONSE_TO_INTERFERON_GAMMA	53	-2.32	0
								SMID_BREAST_CANCER_LUMINAL_A_UP	23	-2.31	0
								NAKAYAMA_SOFT_TISSUE_TUMORS_PCA1_UP	42	-2.31	0
								TAKEDA_TARGETS_OF_NUP98_HOXA9_FUSION_8D_UP	44	-2.3	0
								GOLDRATH_NAIVE_VS_MEMORY_CD8_TCELL_DN	64	-2.3	0
								CROONQUIST_NRAS_VS_STROMAL_STIMULATION_DN	34	-2.29	0.001
								SEKI_INFLAMMATORY_RESPONSE_LPS_UP	25	-2.29	0.001
								GSE40685_TREG_VS_FOXP3_KO_TREG_PRECURSOR_DN	75	-2.29	0.001
								GSE29618_MONOCYTE_VS_MDC_DN	77	-2.29	0.001
								GOBP_REGULATION_OF_OSTEOBLAST_DIFFERENTIATION	29	-2.28	0.001
								GSE5679_CTRL_VS_PPARG_LIGAND_ROSIGLITAZONE_AND_RARA_AGONIST_AM580_TREATED_DC_UP	68	-2.28	0.001
								GOBP_ENDOTHELIUM_DEVELOPMENT	39	-2.28	0.001
								GSE29618_MONOCYTE_VS_PDC_DAY7_FLU_VACCINE_UP	60	-2.28	0.001
								GOBP_REGULATION_OF_T_CELL_MEDIATED_CYTOTOXICITY	18	-2.28	0.001
								HOWARD_MONOCYTE_INACT_MONOV_INFLUENZA_A_INDONESIA_05_2005_H5N1_AGE_18_49YO_1DY_UP	92	-2.27	0.001
								FLORIO_NEOCORTEX_BASAL_RADIAL_GLIA_DN	73	-2.27	0.001
								HARALAMBIEVA_PBMC_M_M_R_II_AGE_11_22YO_VACCINATED_VS_UNVACCINATED_7YR_UP	332	-2.27	0.001
								RIGGI_EWING_SARCOMA_PROGENITOR_UP	123	-2.27	0.001
								REACTOME_SARS_COV_2_MODULATES_HOST_TRANSLATION_MACHINERY	34	-2.27	0.001
								GSE21546_UNSTIM_VS_ANTI_CD3_STIM_ELK1_KO_DP_THYMOCYTES_UP	68	-2.27	0.001
								GSE5589_LPS_AND_IL10_VS_LPS_AND_IL6_STIM_IL6_KO_MACROPHAGE_45MIN_UP	81	-2.27	0.001
								CROONQUIST_STROMAL_STIMULATION_UP	16	-2.27	0.001
								RODWELL_AGING_KIDNEY_NO_BLOOD_UP	67	-2.26	0.001
								GSE11057_NAIVE_VS_EFF_MEMORY_CD4_TCELL_DN	71	-2.26	0.001
								DER_IFN_ALPHA_RESPONSE_UP	34	-2.26	0.001
								LANDIS_BREAST_CANCER_PROGRESSION_DN	18	-2.26	0.001
								REACTOME_IMMUNOREGULATORY_INTERACTIONS_BETWEEN_A_LYMPHOID_AND_A_NON_LYMPHOID_CELL	50	-2.26	0.001
								MA_MYELOID_DIFFERENTIATION_DN	18	-2.26	0.001
								GSE22140_GERMFREE_VS_SPF_MOUSE_CD4_TCELL_UP	77	-2.26	0.001
								STAMBOLSKY_TARGETS_OF_MUTATED_TP53_DN	24	-2.26	0.001
								BENNETT_SYSTEMIC_LUPUS_ERYTHEMATOSUS	15	-2.26	0.001
								HP_HEMOPTYSIS	21	-2.26	0.001
								GRAESSMANN_RESPONSE_TO_MC_AND_SERUM_DEPRIVATION_UP	78	-2.25	0.001
								GOLDRATH_ANTIGEN_RESPONSE	151	-2.25	0.001
								HOLLMANN_APOPTOSIS_VIA_CD40_DN	119	-2.25	0.001
								LEE_LIVER_CANCER_SURVIVAL_DN	65	-2.25	0.001
								WP_TYPE_II_INTERFERON_SIGNALING	17	-2.25	0.001
								ZHU_CMV_24_HR_DN	27	-2.25	0.001
								GSE22313_HEALTHY_VS_SLE_MOUSE_CD4_TCELL_DN	71	-2.24	0.001
								GSE29618_PDC_VS_MDC_DAY7_FLU_VACCINE_DN	64	-2.24	0.001
								GOBP_OSTEOBLAST_DIFFERENTIATION	53	-2.24	0.001
								FLETCHER_PBMC_BCG_10W_INFANT_BCG_STIMULATED_VS_UNSTIMULATED_10W_DN	87	-2.23	0.001
								WP_SPINAL_CORD_INJURY	28	-2.23	0.001
								SEITZ_NEOPLASTIC_TRANSFORMATION_BY_8P_DELETION_UP	18	-2.23	0.001
								GSE1460_INTRATHYMIC_T_PROGENITOR_VS_CD4_THYMOCYTE_DN	54	-2.23	0.001
								HOEK_NK_CELL_2011_2012_TIV_3D_VS_0DY_ADULT_3D_DN	101	-2.23	0.001
								REACTOME_SELENOAMINO_ACID_METABOLISM	66	-2.23	0.001
								VECCHI_GASTRIC_CANCER_ADVANCED_VS_EARLY_UP	41	-2.23	0.001
								HP_ARTHRALGIA	67	-2.23	0.001
								HP_ARTHRITIS	76	-2.23	0.001
								GOBP_REGULATION_OF_CELL_KILLING	34	-2.23	0.001
								VAN_DEN_BIGGELAAR_PBMC_PREVNAR_9MO_INFANT_STIMULATED_VS_UNSTIMULATED_8MO_UP	34	-2.23	0.001
								GOMF_MHC_PROTEIN_COMPLEX_BINDING	19	-2.23	0.001
								GOBP_NEGATIVE_REGULATION_OF_VIRAL_GENOME_REPLICATION	26	-2.23	0.001
								FOROUTAN_INTEGRATED_TGFB_EMT_UP	25	-2.23	0.001
								NAKAYA_PBMC_FLUMIST_AGE_18_50YO_3DY_IFN_SUBSET_UP	19	-2.23	0.001
								GOBP_DEFENSE_RESPONSE_TO_GRAM_POSITIVE_BACTERIUM	36	-2.22	0.001
								GOMF_STRUCTURAL_CONSTITUENT_OF_CYTOSKELETON	28	-2.22	0.001
								GSE37534_UNTREATED_VS_ROSIGLITAZONE_TREATED_CD4_TCELL_PPARG1_AND_FOXP3_TRASDUCED_DN	77	-2.22	0.001
								GSE29618_BCELL_VS_PDC_UP	49	-2.21	0.001
								GSE7509_UNSTIM_VS_IFNA_STIM_IMMATURE_DC_DN	58	-2.21	0.001
								GOBP_ANTIGEN_PROCESSING_AND_PRESENTATION_OF_PEPTIDE_OR_POLYSACCHARIDE_ANTIGEN_VIA_MHC_CLASS_II	20	-2.21	0.001
								HARALAMBIEVA_PBMC_M_M_R_II_AGE_11_22YO_VACCINATED_VS_UNVACCINATED_7YR_DN	250	-2.21	0.001
								JINESH_BLEBBISHIELD_VS_LIVE_CONTROL_DN	118	-2.21	0.001
								GSE13547_2H_VS_12_H_ANTI_IGM_STIM_BCELL_UP	65	-2.2	0.001
								GRAHAM_CML_DIVIDING_VS_NORMAL_QUIESCENT_UP	61	-2.2	0.001
								GSE21546_UNSTIM_VS_ANTI_CD3_STIM_SAP1A_KO_DP_THYMOCYTES_UP	67	-2.2	0.001
								HP_ABNORMAL_ERYTHROCYTE_SEDIMENTATION_RATE	20	-2.2	0.001
								DER_IFN_BETA_RESPONSE_UP	47	-2.2	0.001
								GSE360_DC_VS_MAC_B_MALAYI_HIGH_DOSE_DN	82	-2.2	0.001
								ROZANOV_MMP14_TARGETS_UP	77	-2.2	0.001
								KEGG_CYTOKINE_CYTOKINE_RECEPTOR_INTERACTION	63	-2.2	0.001
								GSE33424_CD161_INT_VS_NEG_CD8_TCELL_UP	86	-2.2	0.001
								GOCC_EXTERNAL_ENCAPSULATING_STRUCTURE	150	-2.2	0.001
								YAO_TEMPORAL_RESPONSE_TO_PROGESTERONE_CLUSTER_16	27	-2.19	0.001
								KEGG_SYSTEMIC_LUPUS_ERYTHEMATOSUS	101	-2.19	0.001
								YANG_BCL3_TARGETS_UP	117	-2.19	0.001
								REACTOME_INTERFERON_SIGNALING	88	-2.19	0.001
								VAN_DEN_BIGGELAAR_PBMC_PREVNAR_9MO_INFANT_STIMULATED_VS_UNSTIMULATED_9MO_UP	57	-2.18	0.002
								VALK_AML_CLUSTER_6	15	-2.18	0.002
								GSE14699_NAIVE_VS_DELETIONAL_TOLERANCE_CD8_TCELL_DN	49	-2.18	0.002
								GSE13485_CTRL_VS_DAY3_YF17D_VACCINE_PBMC_DN	80	-2.18	0.002
								WANG_SMARCE1_TARGETS_UP	75	-2.18	0.002
								KIM_LRRC3B_TARGETS	19	-2.18	0.002
								GOBP_IMMUNE_EFFECTOR_PROCESS	220	-2.18	0.002
								BOQUEST_STEM_CELL_CULTURED_VS_FRESH_UP	131	-2.18	0.002
								DER_IFN_GAMMA_RESPONSE_UP	37	-2.18	0.002
								HP_ABNORMALITY_OF_PULMONARY_CIRCULATION	54	-2.18	0.002
								GSE20715_WT_VS_TLR4_KO_24H_OZONE_LUNG_UP	74	-2.17	0.002
								WU_APOPTOSIS_BY_CDKN1A_VIA_TP53	22	-2.17	0.002
								GOMF_PEPTIDE_ANTIGEN_BINDING	19	-2.17	0.002
								BERTUCCI_MEDULLARY_VS_DUCTAL_BREAST_CANCER_DN	51	-2.17	0.002
								GOBP_REGULATION_OF_LEUKOCYTE_MEDIATED_CYTOTOXICITY	30	-2.17	0.002
								HOWARD_NK_CELL_INACT_MONOV_INFLUENZA_A_INDONESIA_05_2005_H5N1_AGE_18_49YO_3DY_UP	26	-2.17	0.002
								GSE26030_TH1_VS_TH17_DAY15_POST_POLARIZATION_DN	74	-2.17	0.002
								GOBP_BLOOD_VESSEL_MORPHOGENESIS	176	-2.17	0.002
								ROSTY_CERVICAL_CANCER_PROLIFERATION_CLUSTER	59	-2.17	0.002
								GSE18281_CORTICAL_VS_MEDULLARY_THYMOCYTE_UP	77	-2.17	0.002
								NABA_CORE_MATRISOME	56	-2.16	0.002
								LEE_EARLY_T_LYMPHOCYTE_UP	38	-2.16	0.002
								GOBP_VASCULATURE_DEVELOPMENT	211	-2.16	0.002
								GSE24142_EARLY_THYMIC_PROGENITOR_VS_DN3_THYMOCYTE_UP	77	-2.16	0.002
								HP_MYOSITIS	15	-2.16	0.002
								GSE26030_TH1_VS_TH17_RESTIMULATED_DAY15_POST_POLARIZATION_UP	74	-2.16	0.002
								GSE37605_FOXP3_FUSION_GFP_VS_IRES_GFP_TREG_C57BL6_UP	50	-2.16	0.002
								GSE3982_MAC_VS_NKCELL_UP	63	-2.16	0.002
								GOBP_ANTIGEN_PROCESSING_AND_PRESENTATION_OF_ENDOGENOUS_ANTIGEN	15	-2.16	0.002
								NABA_ECM_GLYCOPROTEINS	40	-2.15	0.002
								TONKS_TARGETS_OF_RUNX1_RUNX1T1_FUSION_ERYTHROCYTE_UP	50	-2.15	0.002
								GOBP_DEFENSE_RESPONSE	545	-2.15	0.002
								GSE2935_UV_INACTIVATED_VS_LIVE_SENDAI_VIRUS_INF_MACROPHAGE_DN	62	-2.15	0.002
								GOBP_POSITIVE_REGULATION_OF_OSTEOBLAST_DIFFERENTIATION	17	-2.15	0.002
								SOGA_COLORECTAL_CANCER_MYC_DN	18	-2.15	0.002
								GSE8835_CD4_VS_CD8_TCELL_CLL_PATIENT_DN	67	-2.15	0.002
								GSE24142_EARLY_THYMIC_PROGENITOR_VS_DN3_THYMOCYTE_FETAL_UP	90	-2.15	0.002
								CHYLA_CBFA2T3_TARGETS_UP	121	-2.15	0.002
								GSE13547_CTRL_VS_ANTI_IGM_STIM_BCELL_2H_UP	76	-2.14	0.002
								HP_NEPHRITIS	37	-2.14	0.002
								GSE6259_CD4_TCELL_VS_CD8_TCELL_UP	59	-2.14	0.002
								WANG_MLL_TARGETS	72	-2.14	0.002
								TAKEDA_TARGETS_OF_NUP98_HOXA9_FUSION_10D_DN	44	-2.14	0.002
								SATO_SILENCED_BY_METHYLATION_IN_PANCREATIC_CANCER_1	116	-2.14	0.002
								GSE1432_1H_VS_24H_IFNG_MICROGLIA_DN	95	-2.14	0.002
								GOMF_COLLAGEN_BINDING	24	-2.14	0.002
								VILIMAS_NOTCH1_TARGETS_UP	17	-2.14	0.002
								FULCHER_INFLAMMATORY_RESPONSE_LECTIN_VS_LPS_DN	186	-2.14	0.002
								GSE21546_ELK1_KO_VS_SAP1A_KO_AND_ELK1_KO_DP_THYMOCYTES_UP	73	-2.14	0.002
								HASLINGER_B_CLL_WITH_6Q21_DELETION	16	-2.14	0.002
								GSE19888_ADENOSINE_A3R_ACT_VS_TCELL_MEMBRANES_ACT_IN_MAST_CELL_UP	89	-2.14	0.002
								HP_SKIN_ULCER	51	-2.14	0.002
								WOO_LIVER_CANCER_RECURRENCE_UP	30	-2.13	0.002
								GSE17974_IL4_AND_ANTI_IL12_VS_UNTREATED_72H_ACT_CD4_TCELL_DN	64	-2.13	0.002
								HOWARD_NEUTROPHIL_INACT_MONOV_INFLUENZA_A_INDONESIA_05_2005_H5N1_AGE_18_49YO_1DY_UP	165	-2.13	0.002
								GSE7852_THYMUS_VS_FAT_TCONV_DN	60	-2.13	0.003
								SERVITJA_ISLET_HNF1A_TARGETS_UP	49	-2.13	0.003
								KHETCHOUMIAN_TRIM24_TARGETS_UP	18	-2.13	0.003
								BOYLAN_MULTIPLE_MYELOMA_PCA1_UP	46	-2.13	0.003
								LEE_TARGETS_OF_PTCH1_AND_SUFU_UP	18	-2.12	0.003
								REACTOME_RHO_GTPASE_EFFECTORS	151	-2.12	0.003
								GOCC_CYTOSOLIC_SMALL_RIBOSOMAL_SUBUNIT	30	-2.12	0.003
								GOBP_INFLAMMATORY_RESPONSE	243	-2.12	0.003
								MCDOWELL_ACUTE_LUNG_INJURY_UP	17	-2.12	0.003
								RYAN_MANTLE_CELL_LYMPHOMA_NOTCH_DIRECT_UP	39	-2.12	0.003
								CHIANG_LIVER_CANCER_SUBCLASS_PROLIFERATION_UP	62	-2.12	0.003
								GOBP_ARTERY_DEVELOPMENT	37	-2.12	0.003
								SMID_BREAST_CANCER_LUMINAL_B_DN	158	-2.12	0.003
								BLANCO_MELO_BETA_INTERFERON_TREATED_BRONCHIAL_EPITHELIAL_CELLS_UP	122	-2.12	0.003
								GOBP_POSITIVE_REGULATION_OF_REACTIVE_OXYGEN_SPECIES_METABOLIC_PROCESS	27	-2.12	0.003
								GOMF_IMMUNE_RECEPTOR_ACTIVITY	53	-2.12	0.003
								NAKAYA_PBMC_FLUAD_MALE_AGE_14_27YO_1D_POSTBOOST_VS_0D_PREIMM_MF59_ADJUVANTED_1DY_ATIV_UP	22	-2.12	0.003
								TANG_SENESCENCE_TP53_TARGETS_DN	19	-2.12	0.003
								GSE11864_CSF1_VS_CSF1_IFNG_PAM3CYS_IN_MAC_UP	82	-2.12	0.003
								GOBP_ANTIGEN_PROCESSING_AND_PRESENTATION_OF_EXOGENOUS_PEPTIDE_ANTIGEN	22	-2.11	0.003
								GSE9650_NAIVE_VS_EFF_CD8_TCELL_DN	91	-2.11	0.003
								VERHAAK_AML_WITH_NPM1_MUTATED_DN	59	-2.11	0.003
								REACTOME_RESPONSE_TO_ELEVATED_PLATELET_CYTOSOLIC_CA2	43	-2.1	0.003
								RUTELLA_RESPONSE_TO_HGF_DN	88	-2.1	0.003
								HOEK_NEUTROPHIL_2011_2012_TIV_ADULT_1DY_UP	16	-2.1	0.003
								FLETCHER_PBMC_BCG_10W_INFANT_BCG_STIMULATED_VS_UNSTIMULATED_10W_UP	40	-2.1	0.003
								GSE34392_ST2_KO_VS_WT_DAY8_LCMV_EFFECTOR_CD8_TCELL_DN	70	-2.1	0.003
								GOMF_CALMODULIN_BINDING	54	-2.1	0.003
								GOBP_IMMUNE_RESPONSE	570	-2.1	0.003
								GSE24142_EARLY_THYMIC_PROGENITOR_VS_DN2_THYMOCYTE_ADULT_UP	66	-2.1	0.003
								GSE3039_B2_VS_B1_BCELL_UP	72	-2.1	0.003
								GSE22886_NAIVE_BCELL_VS_NEUTROPHIL_DN	81	-2.1	0.003
								GSE34006_WT_VS_A2AR_KO_TREG_DN	84	-2.09	0.003
								HELLEBREKERS_SILENCED_DURING_TUMOR_ANGIOGENESIS	23	-2.09	0.003
								GSE34006_A2AR_KO_VS_A2AR_AGONIST_TREATED_TREG_UP	80	-2.09	0.003
								JOHANSSON_GLIOMAGENESIS_BY_PDGFB_UP	25	-2.09	0.003
								GSE18791_CTRL_VS_NEWCASTLE_VIRUS_DC_8H_DN	85	-2.09	0.003
								GOZGIT_ESR1_TARGETS_DN	227	-2.09	0.003
								CHICAS_RB1_TARGETS_GROWING	77	-2.09	0.003
								GSE21927_SPLEEN_C57BL6_VS_4T1_TUMOR_BALBC_MONOCYTES_DN	82	-2.09	0.003
								MULLIGHAN_MLL_SIGNATURE_2_DN	86	-2.09	0.003
								GSE24634_TREG_VS_TCONV_POST_DAY7_IL4_CONVERSION_DN	77	-2.09	0.003
								CHEN_METABOLIC_SYNDROM_NETWORK	455	-2.09	0.003
								GOBP_ADAPTIVE_IMMUNE_RESPONSE	168	-2.09	0.003
								GSE1740_UNSTIM_VS_IFNA_STIMULATED_MCSF_IFNG_DERIVED_MACROPHAGE_UP	63	-2.09	0.003
								GSE42021_CD24INT_VS_CD24LOW_TREG_THYMUS_DN	78	-2.09	0.003
								GOBP_INTEGRIN_MEDIATED_SIGNALING_PATHWAY	34	-2.09	0.004
								GSE1112_HY_CD8AB_VS_HY_CD8AA_THYMOCYTE_RTOC_CULTURE_UP	74	-2.09	0.004
								ALCALAY_AML_BY_NPM1_LOCALIZATION_DN	63	-2.09	0.004
								HALLMARK_TNFA_SIGNALING_VIA_NFKB	60	-2.08	0.004
								GOBP_REGULATION_OF_CHONDROCYTE_DIFFERENTIATION	16	-2.08	0.004
								FLECHNER_BIOPSY_KIDNEY_TRANSPLANT_REJECTED_VS_OK_UP	36	-2.08	0.004
								LI_PBMC_MENACTRA_AGE_18_45YO_CORRELATED_WITH_ANTI_DT_ANTIBODY_3DY_POSITIVE	15	-2.08	0.004
								WP_OVERVIEW_OF_PROINFLAMMATORY_AND_PROFIBROTIC_MEDIATORS	24	-2.08	0.004
								ZAK_PBMC_MRKAD5_HIV_1_GAG_POL_NEF_AGE_20_50YO_1DY_UP	436	-2.08	0.004
								GRAHAM_CML_DIVIDING_VS_NORMAL_QUIESCENT_DN	32	-2.08	0.004
								GSE3920_UNTREATED_VS_IFNA_TREATED_ENDOTHELIAL_CELL_UP	66	-2.08	0.004
								HELLER_SILENCED_BY_METHYLATION_UP	109	-2.08	0.004
								TONKS_TARGETS_OF_RUNX1_RUNX1T1_FUSION_HSC_DN	54	-2.08	0.004
								GSE19888_ADENOSINE_A3R_INH_VS_TCELL_MEMBRANES_ACT_MAST_CELL_UP	86	-2.08	0.004
								GSE14000_UNSTIM_VS_4H_LPS_DC_TRANSLATED_RNA_DN	73	-2.08	0.004
								LIU_SMARCA4_TARGETS	17	-2.08	0.004
								HP_ELEVATED_PULMONARY_ARTERY_PRESSURE	44	-2.08	0.004
								GSE43955_TGFB_IL6_VS_TGFB_IL6_IL23_TH17_ACT_CD4_TCELL_52H_DN	65	-2.07	0.004
								GSE35685_CD34POS_CD38NEG_VS_CD34POS_CD10POS_BONE_MARROW_DN	77	-2.07	0.004
								GSE14000_UNSTIM_VS_4H_LPS_DC_DN	84	-2.07	0.004
								LE_EGR2_TARGETS_DN	31	-2.07	0.004
								MARKEY_RB1_ACUTE_LOF_DN	95	-2.07	0.004
								PETROVA_ENDOTHELIUM_LYMPHATIC_VS_BLOOD_DN	49	-2.07	0.004
								RUTELLA_RESPONSE_TO_HGF_VS_CSF2RB_AND_IL4_UP	147	-2.07	0.004
								WEST_ADRENOCORTICAL_TUMOR_DN	189	-2.07	0.004
								BAELDE_DIABETIC_NEPHROPATHY_UP	29	-2.07	0.004
								GOBP_POSITIVE_REGULATION_OF_CELL_KILLING	21	-2.07	0.004
								GSE36826_WT_VS_IL1R_KO_SKIN_STAPH_AUREUS_INF_DN	74	-2.07	0.004
								GSE6269_E_COLI_VS_STAPH_AUREUS_INF_PBMC_UP	61	-2.07	0.004
								GSE10239_NAIVE_VS_KLRG1HIGH_EFF_CD8_TCELL_DN	77	-2.07	0.004
								GSE40274_CTRL_VS_EOS_TRANSDUCED_ACTIVATED_CD4_TCELL_UP	61	-2.07	0.004
								GOBP_GRANULOCYTE_CHEMOTAXIS	31	-2.07	0.004
								GOBP_VASCULOGENESIS	25	-2.06	0.004
								GSE2405_0H_VS_3H_A_PHAGOCYTOPHILUM_STIM_NEUTROPHIL_UP	66	-2.06	0.004
								GOBP_ADAPTIVE_IMMUNE_RESPONSE_BASED_ON_SOMATIC_RECOMBINATION_OF_IMMUNE_RECEPTORS_BUILT_FROM_IMMUNOGLOBULIN_SUPERFAMILY_DOMAINS	123	-2.06	0.004
								HP_GASTROINTESTINAL_HEMORRHAGE	56	-2.06	0.004
								GOBP_LYMPHOCYTE_MEDIATED_IMMUNITY	115	-2.06	0.004
								REACTOME_METALLOPROTEASE_DUBS	24	-2.06	0.004
								GSE2706_R848_VS_R848_AND_LPS_2H_STIM_DC_DN	64	-2.06	0.005
								DANG_REGULATED_BY_MYC_DN	97	-2.06	0.005
								GOBP_OSSIFICATION	100	-2.06	0.005
								GOMF_EXTRACELLULAR_MATRIX_STRUCTURAL_CONSTITUENT	36	-2.06	0.005
								PATEL_SKIN_OF_BODY_ZOSTAVAX_AGE_70_93YO_VZV_CHALLENGE_6HR_UP	94	-2.05	0.005
								SCHAEFFER_PROSTATE_DEVELOPMENT_6HR_UP	56	-2.05	0.005
								HESS_TARGETS_OF_HOXA9_AND_MEIS1_DN	30	-2.05	0.005
								GOMF_INTEGRIN_BINDING	42	-2.05	0.005
								GSE13547_WT_VS_ZFX_KO_BCELL_DN	73	-2.05	0.005
								GSE41176_UNSTIM_VS_ANTI_IGM_STIM_BCELL_1H_DN	85	-2.05	0.005
								GSE3982_NEUTROPHIL_VS_CENT_MEMORY_CD4_TCELL_UP	73	-2.05	0.005
								HP_AUTOIMMUNITY	73	-2.05	0.005
								HP_HEMIPLEGIA_HEMIPARESIS	77	-2.05	0.005
								GOBP_NEUTROPHIL_CHEMOTAXIS	28	-2.05	0.005
								GSE37534_GW1929_VS_PIOGLITAZONE_TREATED_CD4_TCELL_PPARG1_FOXP3_TRANSDUCED_UP	84	-2.04	0.005
								LIM_MAMMARY_LUMINAL_MATURE_DN	21	-2.04	0.005
								GOBP_ARTERY_MORPHOGENESIS	28	-2.04	0.005
								GSE43863_TFH_VS_LY6C_INT_CXCR5POS_MEMORY_CD4_TCELL_UP	70	-2.04	0.005
								GSE7218_IGM_VS_IGG_SIGNAL_THGOUGH_ANTIGEN_BCELL_DN	61	-2.04	0.005
								GSE18791_CTRL_VS_NEWCASTLE_VIRUS_DC_6H_DN	80	-2.04	0.005
								GSE360_CTRL_VS_L_MAJOR_DC_DN	65	-2.04	0.005
								GSE17721_LPS_VS_PAM3CSK4_24H_BMDC_DN	93	-2.04	0.005
								GOBP_ANTIGEN_PROCESSING_AND_PRESENTATION_OF_EXOGENOUS_PEPTIDE_ANTIGEN_VIA_MHC_CLASS_II	17	-2.04	0.005
								GSE22886_DAY0_VS_DAY1_MONOCYTE_IN_CULTURE_UP	86	-2.04	0.005
								HALLMARK_MYOGENESIS	60	-2.04	0.005
								GOMF_EXTRACELLULAR_MATRIX_BINDING	22	-2.04	0.005
								KEGG_LEISHMANIA_INFECTION	33	-2.04	0.005
								GSE360_L_DONOVANI_VS_M_TUBERCULOSIS_MAC_DN	76	-2.04	0.005
								GOCC_INTRINSIC_COMPONENT_OF_PLASMA_MEMBRANE	473	-2.04	0.005
								ZHENG_GLIOBLASTOMA_PLASTICITY_UP	80	-2.04	0.005
								VART_KSHV_INFECTION_ANGIOGENIC_MARKERS_UP	45	-2.03	0.005
								REACTOME_ECM_PROTEOGLYCANS	24	-2.03	0.005
								ONDER_CDH1_TARGETS_2_UP	71	-2.03	0.005
								GSE7509_DC_VS_MONOCYTE_DN	83	-2.03	0.005
								REACTOME_SRP_DEPENDENT_COTRANSLATIONAL_PROTEIN_TARGETING_TO_MEMBRANE	63	-2.03	0.006
								GOBP_CELL_CHEMOTAXIS	77	-2.03	0.006
								RUIZ_TNC_TARGETS_DN	48	-2.03	0.006
								GSE45365_NK_CELL_VS_CD11B_DC_DN	71	-2.03	0.006
								DUTERTRE_ESTRADIOL_RESPONSE_24HR_UP	118	-2.03	0.006
								HP_ABNORMAL_CIRCULATING_IGA_LEVEL	26	-2.03	0.006
								GOBP_RESPONSE_TO_TUMOR_CELL	17	-2.03	0.006
								RUTELLA_RESPONSE_TO_CSF2RB_AND_IL4_DN	118	-2.03	0.006
								GSE24634_TEFF_VS_TCONV_DAY7_IN_CULTURE_UP	71	-2.02	0.006
								HP_DENTAL_CROWDING	42	-2.02	0.006
								ONKEN_UVEAL_MELANOMA_UP	290	-2.02	0.006
								DAUER_STAT3_TARGETS_DN	24	-2.02	0.006
								HP_ENCEPHALOCELE	37	-2.02	0.006
								HP_ABNORMAL_PLEURA_MORPHOLOGY	45	-2.02	0.006
								GSE1925_3H_VS_24H_IFNG_STIM_MACROPHAGE_DN	79	-2.02	0.006
								GOCC_CELL_CORTEX	100	-2.02	0.006
								GSE12507_PDC_CELL_LINE_VS_IMMATUE_T_CELL_LINE_UP	43	-2.02	0.006
								WP_TYROBP_CAUSAL_NETWORK_IN_MICROGLIA	25	-2.02	0.006
								GSE36527_CD69_NEG_VS_POS_TREG_CD62L_LOS_KLRG1_NEG_UP	64	-2.02	0.006
								CHIARADONNA_NEOPLASTIC_TRANSFORMATION_KRAS_DN	52	-2.02	0.006
								GOBP_ANTIGEN_PROCESSING_AND_PRESENTATION_OF_PEPTIDE_ANTIGEN	40	-2.02	0.006
								GSE34205_RSV_VS_FLU_INF_INFANT_PBMC_DN	93	-2.02	0.006
								GOCC_CYTOSOLIC_LARGE_RIBOSOMAL_SUBUNIT	33	-2.02	0.006
								GOCC_CELL_SURFACE	269	-2.02	0.006
								GOBP_CONNECTIVE_TISSUE_DEVELOPMENT	75	-2.02	0.006
								GSE26495_NAIVE_VS_PD1HIGH_CD8_TCELL_DN	64	-2.01	0.006
								GOCC_LUMENAL_SIDE_OF_ENDOPLASMIC_RETICULUM_MEMBRANE	20	-2.01	0.006
								GOBP_INNATE_IMMUNE_RESPONSE	299	-2.01	0.007
								GSE24142_EARLY_THYMIC_PROGENITOR_VS_DN2_THYMOCYTE_FETAL_UP	61	-2.01	0.007
								GSE32901_NAIVE_VS_TH17_NEG_CD4_TCELL_DN	36	-2.01	0.006
								GSE15750_DAY6_VS_DAY10_EFF_CD8_TCELL_UP	82	-2.01	0.006
								GOCC_CONTRACTILE_FIBER	63	-2.01	0.006
								BOSCO_TH1_CYTOTOXIC_MODULE	34	-2.01	0.006
								GOBP_CELLULAR_DEFENSE_RESPONSE	16	-2.01	0.007
								GSE24634_IL4_VS_CTRL_TREATED_NAIVE_CD4_TCELL_DAY3_DN	86	-2.01	0.007
								GSE1460_DP_VS_CD4_THYMOCYTE_DN	61	-2.01	0.007
								WINZEN_DEGRADED_VIA_KHSRP	18	-2.01	0.007
								GSE40666_STAT1_KO_VS_STAT4_KO_CD8_TCELL_WITH_IFNA_STIM_90MIN_DN	63	-2.01	0.007
								GSE2405_0H_VS_9H_A_PHAGOCYTOPHILUM_STIM_NEUTROPHIL_DN	99	-2.01	0.007
								WHITEFORD_PEDIATRIC_CANCER_MARKERS	42	-2.01	0.007
								GSE21360_NAIVE_VS_QUATERNARY_MEMORY_CD8_TCELL_UP	79	-2.01	0.007
								GARCIA_PINERES_PBMC_HPV_16_L1_VLP_AGE_18_25YO_2MO_UP	115	-2.01	0.007
								GSE18791_CTRL_VS_NEWCASTLE_VIRUS_DC_10H_DN	74	-2.01	0.007
								GOMF_STRUCTURAL_MOLECULE_ACTIVITY	299	-2	0.007
								TAKEDA_TARGETS_OF_NUP98_HOXA9_FUSION_8D_DN	61	-2	0.007
								GSE24634_IL4_VS_CTRL_TREATED_NAIVE_CD4_TCELL_DAY5_DN	71	-2	0.007
								GOBP_DEFENSE_RESPONSE_TO_OTHER_ORGANISM	361	-2	0.007
								GSE24142_EARLY_THYMIC_PROGENITOR_VS_DN2_THYMOCYTE_UP	63	-2	0.007
								GOBP_POSITIVE_REGULATION_OF_ADAPTIVE_IMMUNE_RESPONSE	50	-2	0.007
								GSE37532_WT_VS_PPARG_KO_LN_TCONV_DN	85	-2	0.007
								HP_PULMONARY_FIBROSIS	34	-2	0.007
								WP_FOCAL_ADHESION	46	-2	0.007
								HALLMARK_KRAS_SIGNALING_UP	55	-2	0.007
								WELCSH_BRCA1_TARGETS_UP	80	-2	0.007

## Sheet: Male_<10thv10-30_upregulated
Global				ARE positive				ARE negative
GS	SIZE	NES	FDR q-val	GS	SIZE	NES	FDR q-val	GS	SIZE	NES	FDR q-val
MENSE_HYPOXIA_UP	95	2.02	0	GOMF_OLFACTORY_RECEPTOR_ACTIVITY	50	2.39	0.012	N/A	N/A	N/A	N/A
ELVIDGE_HIF1A_TARGETS_DN	86	2.01	0	GINESTIER_BREAST_CANCER_ZNF217_AMPLIFIED_DN	322	2.34	0.014
ELVIDGE_HIF1A_AND_HIF2A_TARGETS_DN	99	2	0	GOBP_PROTEIN_LOCALIZATION_TO_PHAGOPHORE_ASSEMBLY_SITE	17	2.26	0.03
				REACTOME_SYNTHESIS_SECRETION_AND_DEACYLATION_OF_GHRELIN	16	2.23	0.035
				GOBP_COPII_COATED_VESICLE_CARGO_LOADING	15	2.21	0.033
				GOMF_HORMONE_ACTIVITY	54	2.2	0.031
				HP_3_METHYLGLUTACONIC_ACIDURIA	19	2.19	0.03
				GOMF_PROTEIN_LYSINE_DEACETYLASE_ACTIVITY	23	2.17	0.034
				NIKOLSKY_BREAST_CANCER_1Q21_AMPLICON	35	2.16	0.036
				REACTOME_RETROGRADE_TRANSPORT_AT_THE_TRANS_GOLGI_NETWORK	48	2.12	0.049

## Sheet: Male_<10thv10-30_downregulated
Global				ARE positive				ARE negative
GS	SIZE	NES	FDR q-val					GS	SIZE	NES	FDR q-val
CHESLER_BRAIN_HIGHEST_EXPRESSION	36	-2.48	0.044	N/A	N/A	N/A	N/A	GSE13485_DAY1_VS_DAY7_YF17D_VACCINE_PBMC_DN	93	-2.03	0.039
								XIE_ST_HSC_S1PR3_OE_UP	56	-2.02	0.026
